# Supplementary material for: Similar rates of morphological evolution in domesticated and wild pigs and dogs
Source: Front Zool. 2018 May 23;15:23. doi: 10.1186/s12983-018-0265-x (PMC5966889; doi:10.1186/s12983-018-0265-x)
Supplement: Supplementary file 1 — Raw data on skull measurements. Each sheet contains collection identity numbers, sex and species (and breed/variety) affiliation, regional (if not a domestic breed) and temporal information, as well as all measurements of used specimen. (XLSX 48 kb) [file 12983_2018_265_MOESM1_ESM.xlsx]

## Sheet: Legend
Additional File 1. Raw data on skull measurements.
Each sheet contains collection identity numbers, sex, species (and breed/variety) affiliation, regional (if not a domestic breed) and temporal information, and all measurements of all specimens.
Data on the St. Bernard, Newfoundland, bullterrier, Siberian husky, wolf, and wild boar are from this study.
Data on the boxer, barsoi, dogue de Bordeaux. greyhound, French bulldog, Bernese mountain dog, and Chihuahua are from Geiger and Haussman (2016)
Data on the Berkshire pig are from Herre (1938) and Kelm (1938)
Abbreviations	Description
SBL	Basicranial axis length (for details see Table 1 of main text), measured in cm
f	female
m	male
na	not applicable
NL	Nasal length (for details see Table 1 of main text), measured in cm
NMBE	Collection of the Albert-Heim-Stiftung at the Naturhistorisches Museum Bern, Switzerland
PANG	Prebasial angle (for details see Table 1 of main text), measured in °
PB	Palatal breadth (for details see Table 1 of main text), measured in cm
PL	Palatal length (for details see Table 1 of main text), measured in cm
SH	Skull height (for details see Table 1 of main text), measured in cm
SL	Skull length (for details see Table 1 of main text), measured in cm
ZB	Zygomatic breadth (for details see Table 1 of main text), measured in cm
ZIN RAS	Zoological Institute of the Russian Academy of Science, St. Petersburg, Russia
ZMB_Mamm	Museum für Naturkunde, Berlin, Germany
References
Geiger M, Haussman S. Cranial suture closure in domestic dog breeds and its relationships to skull morphology. Anat Rec. 2016;299:412–20.
Herre W. Zum Wandel des Rassebildes der Haustiere: Studien am Schädel des Berkshireschweines. Sonderdruck aus Kühn-Archiv; 1938.
Kelm H. Die postembryonale Schädelentwicklung des Wild-und Berkshire-Schweins. Anat. Embryol. (Berl). 1938;108:499–559.

## Sheet: Wild Boar
Collection ID	Species	Region	Year collected	Sex	SBL	SL	ZB	PL	PB	SH	NL
ZMB_Mamm_69737	Sus scrofa	Zerbst	1873	m	8.166	36.1	15.89	24.11	4.38	13.54	na
ZMB_Mamm_69742	Sus scrofa	Letzlingen	1881	m	7.35	34.64	15.02	22.48	4.245	11.98	20.62
ZMB_Mamm_69740	Sus scrofa	Heimburg a./H.	1883	m	6.921	33.21	14.58	21.61	3.744	11.06	20.24
ZMB_Mamm_69499	Sus scrofa	Templin	1911	f	7.188	31.81	14.47	20.45	4.166	10.68	na
ZMB_Mamm_37542	Sus scrofa	Tiefensee, Oberbarnim	1925	f	6.732	29.55	13.38	18.76	3.726	10.23	17.19
ZMB_Mamm_35600	Sus scrofa	Wiesenburg, Mark	1926	m	7.137	31.84	13.72	20.94	3.834	11.25	18.77
ZMB_Mamm_97651	Sus scrofa	Serrahm/Mecklbg.	1956	f	6.602	32.06	13.97	21.23	3.834	10.07	20.39
ZMB_Mamm_97794	Sus scrofa	Near Brandenburg	1957	f	na	na	13.36	20.18	3.853	na	17.43
ZMB_Mamm_98517	Sus scrofa	Waren/Müritz	1957	m	8.6	36.06	15.63	24.06	4.579	13.1	22.24
ZMB_Mamm_98098	Sus scrofa	Berlin	1957	m	7.38	34	15.28	21.96	4.223	12.52	20.49
ZMB_Mamm_98519	Sus scrofa	Near Waren/Müritz	1957	m	7.081	34.12	15.64	22.63	4.471	12.82	21.04
ZMB_Mamm_98093	Sus scrofa	Serrahm i. Mecklbg.	1957	m	7.671	34.03	15.08	22.46	3.903	11.6	20.77
ZMB_Mamm_I540	Sus scrofa	Zinow	1958	f	na	na	na	19.62	4.042	na	18.84
ZMB_Mamm_I543	Sus scrofa	Serrahn	1959	f	na	na	13.49	20.99	3.709	na	18.86
ZMB_Mamm_85988	Sus scrofa	Bergfeld	1999	m	7.43	36.22	16.39	24.47	4.516	13.87	21.52

## Sheet: Wolf
Collection ID	Species	Region	Year collected	Sex	SBL	SL	ZB	PL	PB	SH	NL
ZIN RAS 26826	Canis lupus	Leningradskaja oblast, Russia	1959	m	7.511	22.53	12.82	11.607	6.606	7.588	8.277
ZIN RAS 26827	Canis lupus	Leningradskaja oblast, Russia	1959	f	7.151	21.6	13.82	11.533	6.656	7.521	7.868
ZIN RAS 27075	Canis lupus	Leningradskaja oblast, Russia	1960	m	8.03	23.57	15.46	12.063	7.151	7.859	9.006
ZIN RAS 29673	Canis lupus	Leningradskaja oblast, Russia	1968	f	7.482	22.32	13.7	11.868	6.454	7.513	8.17
ZIN RAS 29431	Canis lupus	Leningradskaja oblast, Russia	1968	m	7.847	22.46	13.99	11.451	6.687	7.6	8.722
ZIN RAS 29728	Canis lupus	Leningradskaja oblast, Russia	1969	m	7.309	22.14	13.79	11.863	6.427	7.557	8.256
ZIN RAS 29727	Canis lupus	Leningradskaja oblast, Russia	1969	m	7.224	22.31	15.07	11.96	6.722	8.173	8.826
ZIN RAS 29729	Canis lupus	Leningradskaja oblast, Russia	1970	m	7.396	22.92	14.09	12.026	6.711	7.883	8.299
ZIN RAS 30132	Canis lupus	Leningradskaja oblast, Russia	1972	na	8.01	22.96	14.5	11.894	6.941	7.779	8.674
ZIN RAS 31671	Canis lupus	Leningradskaja oblast, Russia	1980	m	7.854	23.92	15.27	12.941	6.65	8.489	9.022
ZIN RAS 37639	Canis lupus	Leningradskaja oblast, Russia	1980	f	7.247	21.67	13.72	11.271	6.286	7.607	7.673
ZIN RAS 31811	Canis lupus	Leningradskaja oblast, Russia	1982	m	7.856	23.15	15.05	11.777	7.195	7.846	8.676
ZIN RAS 32179	Canis lupus	Leningradskaja oblast, Russia	1985	m	7.701	22.55	13.76	11.85	6.472	7.933	8.318
ZIN RAS 37629	Canis lupus	Leningradskaja oblast, Russia	1985	m	7.637	22.84	14.55	12.186	6.977	7.815	8.687
ZIN RAS 37631	Canis lupus	Leningradskaja oblast, Russia	1985	m	7.69	21.37	12.68	11.239	6.514	7.483	8.185
ZIN RAS 37630	Canis lupus	Leningradskaja oblast, Russia	1985	m	8.036	23.69	14.86	12.69	6.946	7.982	9.251
ZIN RAS 37643	Canis lupus	Leningradskaja oblast, Russia	1985	f	7.125	21.31	14	11.274	6.483	7.326	8.421
ZIN RAS 37640	Canis lupus	Leningradskaja oblast, Russia	1985	f	7.345	21.26	12.64	11.328	6.158	7.466	7.558
ZIN RAS 37641	Canis lupus	Leningradskaja oblast, Russia	1985	f	7.457	22.33	14.01	11.698	6.459	7.916	8.26
ZIN RAS 36855	Canis lupus	Leningradskaja oblast, Russia	1987	m	7.779	23.13	15.09	11.948	7.141	8.12	8.833
ZIN RAS 36854	Canis lupus	Leningradskaja oblast, Russia	1987	f	7.418	21.5	13.36	11.224	6.365	7.336	7.809
ZIN RAS 32585	Canis lupus	Leningradskaja oblast, Russia	1987	f	7.577	21.98	13.79	11.609	6.2	7.64	8.42
ZIN RAS 34332	Canis lupus	Leningradskaja oblast, Russia	1994	f	7.132	22.26	13.8	11.995	6.488	7.505	8.381
ZIN RAS 35121	Canis lupus	Leningradskaja oblast, Russia	2000	na	7.367	22.24	14.15	11.663	6.628	7.66	8.494
ZIN RAS 36767	Canis lupus	Leningradskaja oblast, Russia	2012	m	7.074	21.61	14.52	na	6.306	7.587	8.327
ZIN RAS 37978	Canis lupus	Leningradskaja oblast, Russia	2015	m	7.109	20.79	12.71	10.983	6.041	7.065	8.174
ZIN RAS 37979	Canis lupus	Leningradskaja oblast, Russia	2015	f	6.727	20.11	13.16	10.576	5.936	7.096	7.803

## Sheet: SiberianHusky
Collection ID	Species	Variety	Region	Year collected	Sex	SBL	SL	ZB	PL	PB	SH	NL
ZIN RAS 9286	Domestic dog	Siberian husky	Jakutnja, Russia	1885	na	5.752	17.45	11.55	9.163	5.7	6.181	6.363
ZIN RAS 9289	Domestic dog	Siberian husky	Jakutnja, Russia	1891	na	5.83	17.1	11.19	9.374	5.661	6.074	6.206
ZIN RAS 5806	Domestic dog	Siberian husky	Jakutnja, Russia	1895	ma	6.02	17.48	11.26	9.021	5.594	6.301	6.151
ZIN RAS 11095	Domestic dog	Siberian husky	Jakutnja, Russia	1900	m	6.237	19.06	12.71	10.053	6.406	6.87	7.059
ZIN RAS 9305	Domestic dog	Siberian husky	Jakutnja, Russia	1901	m	6.318	18.38	12.75	9.81	6.307	6.666	6.554
ZIN RAS 11101	Domestic dog	Siberian husky	Jakutnja, Russia	1902	m	5.611	16.84	11.21	9.049	5.35	5.925	5.741
ZIN RAS 12610	Domestic dog	Siberian husky	Jakutnja, Russia	1924	na	6.134	18.3	11.54	9.729	5.652	6.574	5.996
ZIN RAS 15261	Domestic dog	Siberian husky	Jakutnja, Russia	1926	na	6.085	18.32	12.01	9.842	5.52	6.542	6.561

## Sheet: St.Bernard
Collection ID	Species	Breed	Year collected	Sex	SBL	PANG	SL	PL	PB	ZB	SH	NL
NMBE 1050062	Domestic dog	St. Bernard	1885	na	6.823	171	21.708	11.687	6.926	13.614	7.887	8.337
NMBE 1050037	Domestic dog	St. Bernard	1889	na	6.599	173.5	20.929	11.334	6.913	12.947	6.693	7.677
NMBE 1050058	Domestic dog	St. Bernard	1892	na	7.284	172	23.956	13.163	7.55	14.819	8.075	9.466
NMBE 1050095	Domestic dog	St. Bernard	1893	na	5.74	178.5	18.743	10.941	6.197	12.568	6.433	6.995
NMBE 1050044	Domestic dog	St. Bernard	1893	na	7.697	174	23.127	12.114	7.491	14.834	8.296	8.248
NMBE 1050034	Domestic dog	St. Bernard	1894	f	6.074	174	19.039	10.455	6.878	12.248	6.931	6.947
NMBE 1050092	Domestic dog	St. Bernard	1900	m	7.144	182	22.622	12.392	7.807	15.67	7.777	7.861
NMBE 1050052	Domestic dog	St. Bernard	1904	na	6.948	174	23.469	13.269	6.994	14.944	8.398	9.418
NMBE 1050056	Domestic dog	St. Bernard	1925	m	7.04	177	22.687	12.425	7.634	15.255	8.033	7.975
NMBE 1050082	Domestic dog	St. Bernard	1929	m	6.92	171	22.768	12.247	7.718	13.7	7.626	na
NMBE 1050104	Domestic dog	St. Bernard	1929	m	6.972	175.5	21.74	12.421	7.193	14.093	7.894	7.293
NMBE 1050079	Domestic dog	St. Bernard	1930	f	6.713	183	19.923	10.91	7.565	13.704	7.146	6.698
NMBE 1050100	Domestic dog	St. Bernard	1930	m	7.367	187.5	22.922	12.496	7.694	15.994	8.609	na
NMBE 1050077	Domestic dog	St. Bernard	1932	f	7.539	176	22.516	12.438	8.066	14.404	7.731	7.408
NMBE 1050090	Domestic dog	St. Bernard	1935	f	6.79	183	21.326	12.041	8	14.579	7.805	7.674
NMBE 1050078	Domestic dog	St. Bernard	1935	m	6.9	179	22.496	12.395	7.701	14.783	7.926	na
NMBE 1050109	Domestic dog	St. Bernard	1937	m	7.129	180	21.954	12.022	7.91	15.224	8.564	na
NMBE 1050089	Domestic dog	St. Bernard	1937	m	7.013	184.5	22.7	12.547	7.5	15.613	7.636	na
NMBE 1050118	Domestic dog	St. Bernard	1938	m	6.809	180	22.721	12.623	7.5	14.82	8.233	na
NMBE 1050101	Domestic dog	St. Bernard	1939	m	6.902	183.5	21.695	12.061	7.538	15.625	8.145	7.815
NMBE 1050102	Domestic dog	St. Bernard	1940	m	7.53	181	22.878	12.286	7.504	14.563	8.709	8.079
NMBE 1050093	Domestic dog	St. Bernard	1943	f	6.769	185	21.028	12.061	7.54	14.899	7.479	na
NMBE 1050097	Domestic dog	St. Bernard	1945	f	6.723	176	21.846	12.186	7.719	15.312	7.806	7.975
NMBE 1050098	Domestic dog	St. Bernard	1946	m	7.423	175	22.212	11.59	7.555	15.527	8.341	na
NMBE 1050094	Domestic dog	St. Bernard	1947	f	6.875	174	20.733	11.376	7.354	13.611	7.306	na
NMBE 1050106	Domestic dog	St. Bernard	1957	f	7.13	177.5	21.506	11.609	7.906	14.658	7.783	8.454
NMBE 1050113	Domestic dog	St. Bernard	1962	m	7.634	183	23.49	12.633	7.776	15.792	8.341	8.442
NMBE 1050114	Domestic dog	St. Bernard	1967	m	6.752	183	21.678	12.435	7.681	14.563	8.896	na
NMBE 1050112	Domestic dog	St. Bernard	1968	m	7.371	185	22.391	12.3	7.898	15.341	8.154	na
NMBE 1050116	Domestic dog	St. Bernard	1970	m	7.52	180	24.294	13.472	7.396	15	8.755	na
NMBE 1050125	Domestic dog	St. Bernard	1974	f	7.186	178	21.813	12.031	6.915	13.344	8.124	8.051
NMBE 1050099	Domestic dog	St. Bernard	1976	f	6.722	181	21.806	12.219	7.802	14.242	7.425	8.078
NMBE 1050115	Domestic dog	St. Bernard	1979	m	7.861	180	23.16	12.341	7.392	14.954	8.807	7.851
NMBE 1050110	Domestic dog	St. Bernard	1980	m	6.942	187.5	22.606	12.116	8.015	15.527	8.671	na
NMBE 1050128	Domestic dog	St. Bernard	1983	f	6.716	178	20.052	11.129	7.28	14.113	7.542	6.605
NMBE 1050124	Domestic dog	St. Bernard	1983	f	6.707	186	21.083	11.569	7.518	14.149	7.131	na
NMBE 1050127	Domestic dog	St. Bernard	1985	f	6.726	177	21.881	12.163	7.223	13.078	8.096	na
NMBE 1050105	Domestic dog	St. Bernard	1988	m	6.742	179	22.097	11.434	8.07	15.08	8.351	na
NMBE 1050117	Domestic dog	St. Bernard	1990	f	6.886	184	20.827	11.36	8.047	14.512	7.608	na
NMBE 1050121	Domestic dog	St. Bernard	1990	f	7.274	180	20.952	11.332	7.236	13.162	7.695	7.069
NMBE 1050123	Domestic dog	St. Bernard	1991	m	8.121	183.5	23.844	12.699	7.874	15.763	8.914	6.981
NMBE 1050120	Domestic dog	St. Bernard	1995	f	7.089	181	22.076	12.725	7.819	13.84	8.057	6.921
NMBE 1050119	Domestic dog	St. Bernard	1996	m	6.743	186	22.561	13.071	8.117	15.441	8.316	7.126
NMBE 1050126	Domestic dog	St. Bernard	1997	m	7.077	184	22.343	12.443	7.213	14.77	8.704	7.276
NMBE 1050129	Domestic dog	St. Bernard	1999	f	6.973	184	21.606	11.879	8.063	14.354	7.82	na
NMBE 1052349	Domestic dog	St. Bernard	2000	f	6.535	182	21.14	11.752	7.633	13.791	7.911	7.187
NMBE 1059217	Domestic dog	St. Bernard	2000	m	7.173	182.5	22.787	12.987	7.843	15.533	8.407	na
NMBE 1059214	Domestic dog	St. Bernard	2001	f	7.05	181	20.99	10.944	7.271	13.859	8.116	6.856
NMBE 1053139	Domestic dog	St. Bernard	2001	f	7.161	178	20.947	11.367	7.204	14.848	8.068	7.163
NMBE 1058264	Domestic dog	St. Bernard	2001	f	7.512	180	21.834	11.756	7.338	13.961	8.201	na
NMBE 1058260	Domestic dog	St. Bernard	2002	m	7.087	180	23.219	12.526	7.338	15.46	8.291	8.103
NMBE 1058386	Domestic dog	St. Bernard	2005	f	7.432	180	22.267	12.059	7.279	14.525	8.067	6.91
NMBE 1060883	Domestic dog	St. Bernard	2006	f	6.962	181	20.972	11.441	8.237	14.236	7.247	7.376
NMBE 1058252	Domestic dog	St. Bernard	2006	m	7.185	181	22.054	11.656	7.679	15.266	7.958	na
NMBE 1065806	Domestic dog	St. Bernard	2006	f	7.192	183	22.265	12.038	7.46	15.098	8.233	na
NMBE 1058263	Domestic dog	St. Bernard	2006	f	7.43	176	22.065	11.991	7.556	14.556	8.599	8.037
NMBE 1058385	Domestic dog	St. Bernard	2006	f	6.726	183.5	22.248	12.27	7.169	13.963	7.722	na
NMBE 1056839	Domestic dog	St. Bernard	2007	m	7.182	180	23.189	12.345	7.648	15.465	8.524	na
NMBE 1062855	Domestic dog	St. Bernard	2007	m	7.001	183	22.271	12.194	8.225	14.994	8.363	na
NMBE 1059215	Domestic dog	St. Bernard	2007	m	7.611	184.5	23.806	12.755	7.927	15.745	9.357	na
NMBE 1059989	Domestic dog	St. Bernard	2008	f	6.65	182	21.821	11.783	7.518	14.83	8.584	na
NMBE 1056840	Domestic dog	St. Bernard	2008	f	7.138	180	22.742	12.168	7.496	14.868	8.411	na
NMBE 1059993	Domestic dog	St. Bernard	2009	f	6.966	181	22.438	12.309	7.848	14.484	7.956	na
NMBE 1059218	Domestic dog	St. Bernard	2009	f	7.027	179	20.878	11.297	7.06	13.756	7.856	7.317
NMBE 1059990	Domestic dog	St. Bernard	2010	f	6.522	178	21.022	11.212	7.633	13.844	7.42	na
NMBE 1066629	Domestic dog	St. Bernard	2010	m	7.81	185	23.447	12.589	8.844	15.393	8.293	na
NMBE 1062022	Domestic dog	St. Bernard	2011	f	6.614	180	20.797	11.244	8.064	13.982	7.503	na
NMBE 1065811	Domestic dog	St. Bernard	2011	m	7.013	180	22.992	12.196	7.291	15.534	8.931	na
NMBE 1065805	Domestic dog	St. Bernard	2011	m	7.152	182	21.787	11.707	8.015	14.85	8.837	na
NMBE 1071381	Domestic dog	St. Bernard	2012	f	6.562	184.5	21.817	12.257	7.425	14.034	7.841	na
NMBE 1065812	Domestic dog	St. Bernard	2012	m	7.22	183	22.308	11.788	8.328	15.424	8.989	na
NMBE 1065809	Domestic dog	St. Bernard	2012	m	7.767	183	22.508	12.476	7.341	14.436	8.262	7.672

## Sheet: Bullterrier
Collection ID	Species	Breed	Year collected	Sex	SBL	PANG	SL	PL	PB	ZB	SH	NL
NMBE 1050922	Domestic dog	Bullterrier	1932	f	5.729	163.5	16.708	8.876	6.121	10.663	6.174	6.867
NMBE 1050923	Domestic dog	Bullterrier	1932	m	5.813	155	17.446	9.641	6.519	11.114	6.233	7.205
NMBE 1050924	Domestic dog	Bullterrier	1949	m	6.128	159	18.828	10.284	6.931	12	5.885	8.166
NMBE 1050925	Domestic dog	Bullterrier	1951	m	5.673	160	17.568	9.425	6.461	11.738	6.196	6.816
NMBE 1050926	Domestic dog	Bullterrier	1952	m	5.827	158	17.547	9.643	6.157	11.827	6.075	8.037
NMBE 1050928	Domestic dog	Bullterrier	1965	m	5.964	157	18.282	9.785	6.601	11.951	6.154	8.099
NMBE 1050929	Domestic dog	Bullterrier	1968	m	5.704	150	17.604	9.787	6.366	11.464	5.937	7.924
NMBE 1050930	Domestic dog	Bullterrier	1971	m	5.679	153	17.603	9.604	6.191	11.084	6.056	8.264
NMBE 1050932	Domestic dog	Bullterrier	1974	m	6.013	162	17.761	9.575	6.439	11.53	5.999	na
NMBE 1050931	Domestic dog	Bullterrier	1974	f	5.467	151	15.963	9.334	6.191	10.624	5.725	7.599
NMBE 1064158	Domestic dog	Bullterrier	1976	m	6.132	161	18.317	10.094	6.652	11.678	6.364	na
NMBE 1053188	Domestic dog	Bullterrier	1980	m	6.022	156	17.911	9.868	6.195	11.367	6.227	8.324
NMBE 1050934	Domestic dog	Bullterrier	1983	m	5.212	154	16.935	9.352	5.972	11.031	5.836	7.136
NMBE 1050937	Domestic dog	Bullterrier	1985	m	6.159	144.5	17.831	10.47	6.602	11.406	5.963	na
NMBE 1050936	Domestic dog	Bullterrier	1992	f	5.449	148	16.191	8.982	6.583	10.671	5.846	8.251
NMBE 1050938	Domestic dog	Bullterrier	1999	m	5.991	159	17.068	9.136	5.882	10.575	6.264	7.586
NMBE 1052350	Domestic dog	Bullterrier	2000	m	6.181	154	17.668	10.001	6.22	11.346	6.34	na

## Sheet: Newfoundland
Collection ID	Species	Breed	Year collected	Sex	SBL	SL	PL	PB	ZB	SH	NL
NMBE 1050475	Domestic dog	Newfoundland	1899	m	6.732	20.492	11.341	6.903	12.621	7.731	na
NMBE 1050484	Domestic dog	Newfoundland	1941	f	6.035	18.757	10.674	6.333	12.37	7.015	7.184
NMBE 1050460	Domestic dog	Newfoundland	1949	m	6.367	18.808	10.189	6.276	12.042	6.703	na
NMBE 1050495	Domestic dog	Newfoundland	1965	m	6.462	20.783	11.52	6.896	13.452	7.901	na
NMBE 1050527	Domestic dog	Newfoundland	1983	m	7.134	22.369	12.204	7.488	14.598	8.098	na
NMBE 1050531	Domestic dog	Newfoundland	1987	m	6.951	22.043	12.265	7.027	13.57	7.822	na
NMBE 1050535	Domestic dog	Newfoundland	1992	f	6.675	20.877	11.656	6.079	12.538	7.751	7.935
NMBE 1050537	Domestic dog	Newfoundland	1996	m	6.517	21.44	12.294	7.643	14.401	8.157	na

## Sheet: Chihuahua
Collection ID	Species	Breed	Year collected	Sex	SBL	SL	ZB
NMBE 1051989	Domestic dog	Chihuahua	1987	f	2.62	6.8	5.87
NMBE 1051992	Domestic dog	Chihuahua	1987	f	na	na	na
NMBE 1052010	Domestic dog	Chihuahua	1987	f	2.56	6.68	5.21
NMBE 1052003	Domestic dog	Chihuahua	1988	f	2.743	6.917	6.496
NMBE 1051995	Domestic dog	Chihuahua	1990	f	2.58	6.574	5.766
NMBE 1052004	Domestic dog	Chihuahua	1990	f	na	na	na
NMBE 1052281	Domestic dog	Chihuahua	1990	m	2.518	5.802	5.502
NMBE 1051998	Domestic dog	Chihuahua	1992	f	2.21	6.85	5.79
NMBE 1052000	Domestic dog	Chihuahua	1992	f	2.392	6.198	5.659
NMBE 1052001	Domestic dog	Chihuahua	1994	m	3.26	8.13	7.29
NMBE 1052005	Domestic dog	Chihuahua	1995	m	2.67	7.22	6.37
NMBE 1052006	Domestic dog	Chihuahua	1996	m	na	na	na
NMBE 1052007	Domestic dog	Chihuahua	1996	f	2.41	6.59	6.17
NMBE 1052008	Domestic dog	Chihuahua	1996	m	na	na	na
NMBE 1052353	Domestic dog	Chihuahua	1996	f	2.444	5.54	5.244
NMBE 1052009	Domestic dog	Chihuahua	1999	f	3.03	7.9	7.05
NMBE 1052346	Domestic dog	Chihuahua	1999	f	2.41	6.21	5.96
NMBE 1052347	Domestic dog	Chihuahua	1999	f	na	na	na
NMBE 1059272	Domestic dog	Chihuahua	1999	m	2.62	6.75	6.43
NMBE 1053116	Domestic dog	Chihuahua	2000	f	2.73	7.17	6.14
NMBE 1053117	Domestic dog	Chihuahua	2001	f	na	na	na
NMBE 1053120	Domestic dog	Chihuahua	2001	f	2.87	7.55	6.22
NMBE 1053118	Domestic dog	Chihuahua	2002	f	2.96	7.78	6.16
NMBE 1055718	Domestic dog	Chihuahua	2002	f	2.63	6.98	6.42
NMBE 1058267	Domestic dog	Chihuahua	2003	f	na	na	na
NMBE 1055715	Domestic dog	Chihuahua	2005	m	2.27	6.38	5.67
NMBE 1055719	Domestic dog	Chihuahua	2005	m	na	na	na
NMBE 1059987	Domestic dog	Chihuahua	2006	f	2.68	7.09	6.15
NMBE 1060875	Domestic dog	Chihuahua	2008	f	2.13	7.47	6.21
NMBE 1059986	Domestic dog	Chihuahua	2009	m	3.31	8.68	7

## Sheet: Barsoi
Collection ID	Species	Breed	Year collected	Sex	SBL	SL	ZB
NMBE 1051154	Domestic dog	Barsoi	1937	m	7.184	20.87	10.474
NMBE 1051161	Domestic dog	Barsoi	1965	f	7.16	21.32	9.82
NMBE 1051166	Domestic dog	Barsoi	1980	f	6.672	20.59	9.474
NMBE 1051168	Domestic dog	Barsoi	1980	m	7.378	22.6	10.414
NMBE 1051169	Domestic dog	Barsoi	1984	m	7.281	21.5	10.11
NMBE 1051173	Domestic dog	Barsoi	1987	f	6.481	20.84	9.94
NMBE 1051176	Domestic dog	Barsoi	1988	m	7.185	21.82	10.218
NMBE 1051183	Domestic dog	Barsoi	1994	f	7.242	21.26	9.45
NMBE 1063001	Domestic dog	Barsoi	2010	f	6.295	20.11	9.359

## Sheet: Bernese mountain dog
Collection ID	Species	Breed	Year collected	Sex	SBL	SL	ZB
NMBE 1050204	Domestic dog	Bernese mountain dog	1970	m	6.441	19.68	13.15
NMBE 1050215	Domestic dog	Bernese mountain dog	1976	m	6.49	19.72	12.39
NMBE 1050219	Domestic dog	Bernese mountain dog	1977	f	6.022	19.81	12.08
NMBE 1050222	Domestic dog	Bernese mountain dog	1978	f	5.56	18.1	12.13
NMBE 1050224	Domestic dog	Bernese mountain dog	1979	f	6.35	19.19	12.13
NMBE 1050242	Domestic dog	Bernese mountain dog	1982	m	7.02	20.08	12.93
NMBE 1050244	Domestic dog	Bernese mountain dog	1982	f	6.136	19.26	11.78
NMBE 1050266	Domestic dog	Bernese mountain dog	1983	f	6.49	20.33	12.55
NMBE 1050247	Domestic dog	Bernese mountain dog	1984	m	6.957	21.28	12.8
NMBE 1050253	Domestic dog	Bernese mountain dog	1984	f	6.029	19.35	12.67
NMBE 1050255	Domestic dog	Bernese mountain dog	1985	m	6.487	20.15	13.42
NMBE 1050271	Domestic dog	Bernese mountain dog	1989	f	6.1	19.01	11.67
NMBE 1050259	Domestic dog	Bernese mountain dog	1989	m	6.13	19.9	12.95
NMBE 1050278	Domestic dog	Bernese mountain dog	1994	f	5.64	19.9	11.43
NMBE 1050280	Domestic dog	Bernese mountain dog	1997	f	6.2	19.53	12.16
NMBE 1050281	Domestic dog	Bernese mountain dog	1998	m	6.605	20.67	12.79

[truncated: 6 more sheets: Boxer, Dachshund, Dogue de Bordeaux, French bulldog, Greyhound, Berkshire pig]
